# Supplementary material for: Sensing and adhesion are adaptive functions in the plant pathogenic xanthomonads
Source: BMC Evol Biol. 2011 Mar 11;11:67. doi: 10.1186/1471-2148-11-67 (PMC3063832; doi:10.1186/1471-2148-11-67)
Supplement: Additional file 1 — Table A1 Genome mining: identification of genes involved in sensing and adhesion in xanthomonads. Genes were extracted from 4 complete sequenced genomes of xanthomonads available in the NCBI website [file 1471-2148-11-67-S1.XLS]

## Sheet: Feuil1
Table A1 Genome mining: identification of genes involved in sensing and adhesion in xanthomonads. Genes were extracted from 4 complete sequenced genomes of xanthomonads available in NCBI website
		X. axonopodis			X. axonopodis			X. oryzae			X. campestris
		pv. vesicatoria str. 85-10			pv. citri str. 306			pv. oryzae KACC10331			pv. campestris ATCC33913
	Gene product	Gene name	Locus tag	Homology (%)	Gene name	Locus tag	Homology (%)	Gene name	Locus tag	Homology (%)	Gene name	Locus tag	Homology (%)
Methyl-accepting Chemotaxis Proteins (MCPs)	methyl-accepting chemotaxis protein	-	XCV0669	1	tsr	XAC0611	0.97	-	-	-	tsr	XCC3522	0.95
	methyl-accepting chemotaxis protein	-	XCV1702	1	tsr	XAC1666	0.95	-	-	-	tsr	XCC2047	0.78
	methyl-accepting chemotaxis protein	-	XCV1933	1	-	-	-	-	-	-	tsr	XCC1869	0.84
	methyl-accepting chemotaxis protein	-	XCV1938	1	-	-	-	-	-	-	tsr	XCC1873 and 1874	0.86
	methyl-accepting chemotaxis protein	-	XCV1939	1	-	-	-	tsr	XOO2848	0.9	-	-	-
	methyl-accepting chemotaxis protein	-	XCV1940	1	tsr	XAC1891	0.93	tsr	XOO2847	0.94	tsr	XCC1875	0.82
	methyl-accepting chemotaxis protein	-	XCV1941	1	tsr	XAC1892	0.96	-	-	-	tsr	XCC1876	0.84
	methyl-accepting chemotaxis protein	-	XCV1942	1	tsr	XAC1893	0.89	-	-	-	-	-	-
	methyl-accepting chemotaxis protein	-	XCV1944	1	tsr	XAC1894	0.96	tsr	XOO2844	0.87	-	-	-
	methyl-accepting chemotaxis protein	-	XCV1945	1	tsr	XAC1895	0.91	tsr	XOO2842	0.83	tsr	XCC1878	0.81
	putative methyl-accepting chemotaxis protein	-	XCV1948	1	tsr	XAC1897	0.95	tsr	XOO2840	0.87	-	-	-
	methyl-accepting chemotaxis protein	-	XCV1947	1	tsr	XAC1896	0.97	-	-	-	tsr	XCC1879	0.89
	methyl-accepting chemotaxis protein	-	XCV1951	1	tsr	XAC1899	0.97	-	-	-	tsr	XCC1880	0.83
	methyl-accepting chemotaxis protein	-	XCV1952	1	tsr	XAC1900	0.97	-	-	-	tsr	XCC1881	0.89
	methyl-accepting chemotaxis protein	-	XCV1954	1	tsr	-	-	-	-	-	-	-	-
	methyl-accepting chemotaxis protein	-	XCV1955	1	tsr	XAC1902	0.95	-	-	-	-	-	-
	methyl-accepting chemotaxis protein	-	XCV2044	1	mcp	XAC1996	1	mcp	XOO2558	0.99	mcp	XCC1962	0.98
	methyl-accepting chemotaxis protein	-	XCV2625	1	mcp	XAC2448	0.98	-	-	-	mcp	XCC2315	0.9
	methyl-accepting chemotaxis protein	-	XCV3021	1	mcp (tar)	XAC2866	0.98	mcp (tar)	XOO1469	0.95	mcp	XCC2701	0.91
	methyl-accepting chemotaxis protein	-	XCV3261	1	mcp	XAC3132	0.97	-	-	-	-	-	-
	methyl-accepting chemotaxis protein	-	XCV3338	1	mcp1	XAC3213	0.97	-	-	-	mcp1	XCC3084	0.98
	putative methyl-accepting chemotaxis protein	-	XCV1778	1	mcpA	XAC1746	0.97	-	-	-	mcpA	XCC1727	0.82
	methyl-accepting chemotaxis protein	-	XCV3577	1	tar	XAC3449	0.97	-	-	-	tar	XCC3321	0.91
	methyl-accepting chemotaxis protein	pilJ	XCV3230	1	pilJ	XAC3099	0.96	pilJ	XOO1749	0.93	pilJ	XCC2922	0.96
	chemotaxis transducer	-	-	-	tcp	XAC3271	1	-	-	-	-	-	-
	chemotaxis protein	-	-	-	-	XAC3768	1	-	-	-	-	-	-
	chemotaxis protein	-	-	-	-	-	-	-	XOO2840	1	-	-	-
	chemotaxis protein	-	-	-	-	-	-	-	XOO2842	1	-	-	-
	chemotaxis protein	-	-	-	-	-	-	-	-	-	tsr	XCC0324	1
	chemotaxis protein	-	-	-	-	-	-	-	-	-	tsr	XCC0276	1
Chemotactic proteins	chemotaxis protein CheA	cheA1	XCV1956	1	cheA	XAC1903	0.98	cheA	XOO2836	0.98	cheA	XCC1885	0.95
	chemotaxis protein CheA	cheA2	XCV1974	1	cheA	XAC1930	0.99	cheA	XOO2624	0.98	cheA	XCC1903	0.93
	chemotaxis protein CheA	cheA3	XCV3020	1	cheA	XAC2865	0.98	cheA	XOO1470	0.88	-	-	-
	chemotaxis response regulator protein-glutamate methylesterase	cheB	XCV1330	1	cheB	XAC1280	0.95	-	-	-	cheB	XCC1183	0.91
	chemotaxis-specific methylesterase	cheB1	XCV1930	1	cheB	XAC1888	1	cheB	XOO2859	0.98	cheB	XCC1866	0.98
	chemotaxis-specific methylesterase	cheB2	XCV3025	1	cheB	XAC2870	0.99	cheB	XOO1465	0.94	cheB	XCC2705	0.98
	chemotaxis protein CheD	CheD	XCV1931	1	cheD	XAC1889	0.99	cheD	XOO2858	0.97	cheD	XCC1865	0.97
	methylase of chemotaxis methyl-accepting proteins	cheR1	XCV1331	1	cheR	XAC1281	0.99	-	-	-	cheR	XCC1184	0.97
	methylase of chemotaxis methyl-accepting proteins	cheR2	XCV1932	1	cheR	XAC1281	0.99	cheR	-	-	cheR	XCC1184	0.97
	methylase of chemotaxis methyl-accepting proteins	cheR3	XCV3024	1	cheR	XAC2869	0.98	cheR	XOO1466	0.95	cheR	XCC2704	0.9
	methylase of chemotaxis methyl-accepting proteins	cheR4	XCV3849	1	cheR	XAC3730	0.92	-	XOO0644	0.88	cheR	XCC3686	0.81
	chemotaxis signal transduction protein	-	XCV2034	1	cheV	XAC1987	0.99	cheV	XOO2568	0.99	cheV	XCC1953	0.97
	chemotaxis signal transduction protein	cheW1	XCV1935	1	-	-	-	-	-	-	cheW	XCC1871	0.98
	chemotaxis signal transduction protein	cheW2	XCV1959	1	cheW	XAC1906	0.96	cheW	XOO2833	0.66	cheW	XCC1888	0.78
	chemotaxis signal transduction protein	cheW2	XCV2624	1	cheW	XAC2447	0.98	-	XOO1468	0.66	cheW	XCC2314	0.9
	chemotaxis signal transduction protein	cheW3	XCV3022	1	cheW	XAC2867	0.95	cheW	XOO1468	0.91	cheW	XCC2702	0.84
	chemotaxis phosphatase CheZ	cheZ	XCV1975	1	cheZ	XAC1931	1	cheZ	XOO2623	0.96	cheZ	XCC1904	0.91
Flagellar components	flagellar motor protein	motC	XCV1962	1	motC	XAC1909	0.98	motC	XCC1891	0.97	motC	XCC1891	0.97
	flagellar motor protein	motA	XCV3814	1	motA	XAC3693	0.99	-	XOO0688	1	motA	XCC3653	0.97
	flagellar motor protein	motB1	XCV1961	1	motB	XAC1908	0.98	motB	XOO2831	0.96	motB	XCC1890	0.94
	flagellar motor protein	motB2	XCV3815	1	motB	XAC3694	0.99	motB	XOO0687	0.95	motB	XCC3654	0.96
	flagellar basal body P-ring biosynthesis protein	flgA	XCV2035	1	flgA	XAC1988	0.97	flgA	XOO2567	0.97	flgA	XCC1954	0.96
	flagellar basal body protein	flgB	XCV2033	1	flgB	XAC1986	1	flgB	XOO2569	0.95	flgB	XCC1952	0.9
	flagellar basal body rod protein	flgC	XCV2032	1	flgC	XAC1985	0.99	flgC	XOO2570	0.99	flgC	XCC1951	0.98
	flagellar hook capping protein	flgD	XCV2031	1	flgD	XAC1984	0.99	flgD	XOO2571	0.92	flgD	XCC1950	0.94
	flagellar hook protein FlgE	flgE	XCV2030	1	flgE	XAC1983	0.99	flgE	XOO2572	0.96	flgE	XCC1949	0.96
	flagella basal body rod protein	flgF	XCV2029	1	flgF	XAC1982	0.98	flgF	XOO2574	0.98	flgF	XCC1948	0.98
	flagella basal body rod protein	flgG	XCV2028	1	flgG	XAC1981	1	flgG	XOO2575	0.98	flgG	XCC1947	0.99
	flagellar L-ring protein precursor	flgH	XCV2027	1	flgH	XAC1980	0.98	flgH	XOO2576	0.85	flgH	XCC1946	0.93
	flagellar P-ring protein precursor	flgI	XCV2026	1	flgI	XAC1979	0.99	flgI	XOO2577	0.97	flgI	XCC1945	0.97
	muramidase (flagellum-specific)	flgJ	XCV2025	1	flgJ	XAC1978	0.98	flgJ	XOO2578	0.96	flgJ	XCC1944	0.9
	flagellar hook-associated protein 1 (HAP1)	flgK	XCV2024	1	flgK	XAC1977	0.99	flgK	XOO2579	0.96	flgK	XCC1943	0.91
	flagellin and related hook-associated proteins	flgL	XCV2023	1	flgL	XAC1976	0.98	flgL	XOO2580	0.93	flgL	XCC1942	0.91
	flagellar biosynthesis pathway component FlhA	flhA	XCV1980	1	flhA	XAC1936	0.99	flhA	XOO2618	0.97	flhA	XCC1909	0.96
	flagellar biosynthesis pathway component FlhB	flhB	XCV1981	1	flhB	XAC1937	0.98	-	XOO2617	0.94	flhB	XCC1910	0.93
	flagellar GTP-binding protein FlhF	flhF	XCV1979	1	flhF	XAC1935	0.97	flhF	XOO2619	0.84	flhF	XCC1908	0.81
	flagellin and related hook-associated proteins	fliC	XCV2022	1	fliC	XAC1975	0.88	fliC	XOO2581	0.97	fliC	XCC1941	0.88
	flagellar capping protein	fliD	XCV2021	1	fliD	XAC1974	0.96	fliD	XOO2582	0.96	fliD	XCC1940	0.88
	flagellar hook-basal body complex protein FliE	fliE	XCV1999	1	fliE	XAC1955	0.96	fliE	XOO2600	0.95	fliE	XCC1927	0.94
	flagellar biosynthesis lipoprotein FliF	fliF	XCV1998	1	fliF	XAC1954	0.99	fliF	XOO2601	0.94	fliF	XCC1926	0.93
	flagellar motor switch protein FliG	fliG	XCV1997	1	fliG	XAC1953	1	fliG	XOO2602	0.97	fliG	XCC1925	0.97
	flagellar biosynthesis/type III secretory pathway protein FliH	fliH	XCV1996	1	fliH	XAC1952	0.99	fliH	XOO2603	0.88	fliH	XCC1924	0.9
	flagellar biosynthesis/type III secretory pathway ATPase FliI	fliI	XCV1995	1	fliI	XAC1951	0.99	fliI	XOO2604	0.98	fliI	XCC1924	0.97
	flagellar hook-length control protein FliK	fliK	XCV1993	1	fliK	XAC1949	0.92	fliK	XOO2606	0.87	-	XCC1921	0.72
	flagellar basal body-associated protein FliL	fliL	XCV1992	1	fliL	XAC1948	0.98	fliL	XOO2607	0.91	fliL	XCC1920	0.97
	flagellar motor switch protein	fliM	XCV1991	1	fliM	XAC1947	0.99	fliM	XOO2608	0.97	fliM	XCC1919	0.98
	flagellar motor switch/type III secretory pathway protein FliN	fliN	XCV1990	1	fliN	XAC1946	0.99	fliN	XOO2609	0.98	fliN	XCC1918	0.94
	flagellar biosynthesis pathway component FliP	fliP	XCV1988	1	fliP	XAC1944	1	fliP	XOO2611	0.97	fliP	XCC1916	0.96
	flagellar biosynthesis pathway component FliQ	fliQ	XCV1987	1	fliQ	XAC1942	1	fliQ	XOO2612	1	fliQ	XCC1915	0.96
	flagellar biosynthesis pathway component FliR	fliR	XCV1986	1	fliR	XAC1941	0.99	fliR	XOO2613	0.97	fliR	XCC1914	0.93
	flagellin-specific chaperone FliS	fliS	XCV2020	1	fliS	XAC1973	0.97	fliS	XOO2583	0.98	fliS	XCC1939	0.94
Type IV pilus biogenesis and fimbrial adhesins (Tfp)	PilA-related fimbrial protein	-	XCV3930	0.62	pilA	XAC3805	0.62	pilA	XOO0581	0.6	pilA	XCC3753	1
	Tfp pilus assembly pathway ATPase PilB	pilB	XCV3352	0.94	pilB	XAC3239	0.94	pilB	XOO1589	0.95	pilB	XCC3097	1
	Fimbrial assembly protein	pilC	XCV3354	0.86	pilC	XAC3242	0.87	pilC	XOO1585	0.88	pilC	XCC3100	1
	type IV pre-pilin leader peptidase	pilD	XCV3355	0.97	pilD	XAC3243	0.97	pilD	XOO1584	0.98	pilD	XCC3101	1
	Tfp pilus assembly protein major pilin	pilA	XCV3353	0.5	-	-	-	pilE	XOO1586	0.46	pilE	XCC3099	1
	type IV pilin PilE	pilE	XCV2814	0.72	-	-	-	pilE1	XOO3195	0.55	pilE1	XCC2488	1
	putative secreted protein	-	XCV2068	0.86	pilF	XAC2017	0.86	pilF	XOO2533	0.84	pilF	XCC1983	1
	type IV pilus response regulator PilG	pilG	XCV3233	0.97	pilG	XAC3102	0.97	pilG	XOO1746	0.97	pilG	XCC2925	1
	PilH protein	pilH	XCV3232	0.97	pilH	XAC3101	0.97	pilH	XOO1747	0.95	pilH	XCC2924	1
	chemotaxis signal transduction protein	pili	XCV3231	0.99	pili	XAC3100	0.98	pili	XOO1748	0.99	pilI	XCC2923	1
	two-component system sensor histidine kinase-response regulator hybrid protein PilL	pilL	XCV3229	0.73	pilL	XAC3098	0.69	pilL	XOO1751	0.95	pilL	XCC2921	1
	Tfp pilus assembly protein	pilM	XCV3501	0.99	pilM	XAC3385	0.98	pilM	XOO1157	0.97	pilM	XCC3232	1
	Tfp pilus assembly protein	pilN	XCV3500	0.97	pilN	XAC3384	0.96	pilN	XOO1158	0.95	pilN	XCC3231	1
	Fimbrial assembly membrane protein	pilO	XCV3499	0.97	pilO	XAC3383	0.97	pilO	XOO1159	0.96	pilO	XCC3230	1
	Tfp pilus assembly protein	pilP	XCV3498	0.99	pilP	XAC3382	0.99	pilP	XOO1160	0.98	pilP	XCC3229	1
	fimbrial assembly protein	pilQ	XCV3497	0.92	pilQ	XAC3381	0.87	pilQ	XOO1161	0.92	pilQ	XCC3228	1
	two-component system response regulator PilR	pilR	XCV3351	0.95	pilR	XAC3238	0.94	pilR	XOO1591	0.95	pilR	XCC3096	1
	two-component system sensor protein PilS	pilS	XCV3350	0.9	pilS	XAC3237	0.89	pilS	XOO1592	0.9	pilS	XCC3095	1
	twitching motility protein	-	XCV3068	1	pilT	XAC2924	1	pilT	XOO1418	0.99	pilT	XCC2755	1
	Tfp pilus assembly protein ATPase	pilU	XCV3067	0.99	pilU	XAC2923	0.99	pilU	XOO1419	0.97	pilU	XCC2754	1
	putative type IV pilus assembly protein PilV	-	XCV2820	0.75	-	-	-	pilV	XOO3201	0.63	pilV	XCC2494	1
	PilW-related protein	-	XCV2819	0.69	-	XAC2667	0.25	-	XOO3200	0.6	pilW	XCC2493	1
	PilX-related protein	-	XCV2818	0.68	pilX	XAC2666	0.31	pilX	XOO3199	0.56	pilX	XCC2492	1
	tip-associated adhesin	-	XCV2815	0.67	pilY1	XAC2665	0.31	pilY1	XOO3196	0.56	pilY1	XCC2489	1
	tip-associated adhesin	-	XCV2815	0.62	-	-	-	-	-	-	-	XCC2491	1
	type IV fimbriae assembly protein	-	XCV1152	0.97	pilZ	XAC1133	0.97	pilZ	XOO0887	0.95	pilZ	XCC1024	1
	pilin	-	-	-	-	-	-	-	-	-	-	XCC3098	1
	pili assembly chaperone	papD1	XCV1480	1	-	XAC1423	0.93	-	XOO1978	0.9	-	XCC1376	0.9
	pili assembly chaperone	papD2	XCV1483	1	ecpD	XAC1426	0.96	ecpD	XOO1981	0.92	ecpD	XCC1380	0.84
	putative type IV pilus assembly protein FimT	-	XCV2813	1	-	-	-	fimT	XOO3194	0.84	-	-	-
	putative type IV pilus assembly protein FimT	-	XCV2821	1	-	-	-	-	-	-	-	-	-
Nonfimbrial adhesins	Xanthomonas adhesin XadA	xadA1	XCV3670	1	xadA	XAC3546	0.94	-	-	-		XCC0658	0.85
	Xanthomonas adhesin XadA	xadA2	XCV3672	1	xadA	XAC3548	0.96	-	-	-	-	-	-
	outer membrane protein	-	-	-	-	-	-	xadA	XOO0842	1	-	-	-
	outer membrane protein	-	-	-	-	-	-	-	XOO0681	1	-	-	-
	putative filamentous hemagglutinin-like protein	-	XCV4444	1	-	-	-	-	XOO4475	0.95	-	XCC4201	0.83
	filamentous hemagglutinin-related protein	yapH	XCV4203	1	yapH	XAC4113	0.92	-	-	-	-	-	-
	putative filamentous hemagglutinin-like protein		XCV2103	1	yapH	XAC2151	0.94	yapH	XOO2380	0.9	yapH	XCC2024	0.75
	filamentous hemagglutinin-related protein	fhaB1	XCV1860	1	fhaB	XAC1815	0.9	-	-	-	fhaB	XCC1794	0.8
	filamentous hemagglutinin-related protein	fhaB2	XCV1861	1				-	-	-
	hemagglutinin/hemolysin-related protein	-	-	-	-	XAC1816	1	-	-	-	-	-	-
TonB-Dependent Transporters (TBDTs)	TonB-dependent outer membrane receptor	-	XCV0050	1	cirA	XAC0074	0.96	-	-	-	cirA	XCC0050	0.85
	TonB-dependent outer membrane receptor	-	XCV0102	1	-	XAC0126	0.96	yncD	XOO0017	0.93	yncD	XCC0098	0.89
	TonB-dependent outer membrane receptor	-	XCV0123	1	iroN	XAC0144	0.99	-	-	-	iroN	XCC0119	0.91
	TonB-dependent outer membrane receptor	-	XCV0159	1	fpvA	XAC0176	0.97	-	-	-	fpvA	XCC0158	0.9
	TonB-dependent outer membrane receptor	-	XCV0573	1	-	XAC0544	0.98	-	-	-	-	XCC0531	0.92
	TonB-dependent outer membrane receptor	-	XCV0714	1	fepA	XAC0653	0.93	-	-	-	fepA	XCC3474	0.87
	TonB-dependent outer membrane receptor	-	XCV0751	1	fecA	XAC0690	0.97	-	-	-	-	-	-
	TonB-dependent outer membrane receptor	-	XCV0754	1	fecA	XAC0693	0.96	-	-	-	fecA	XCC3427	0.91
	TonB-dependent outer membrane receptor	-	XCV0772	1	fyuA	XAC0716	0.98	fyuA	XOO3909	0.93	fyuA	XCC3408	0.95
	TonB-dependent outer membrane receptor	-	XCV0863	1	cirA	XAC0811	0.98	cirA	XOO3793	0.93	cirA	XCC0759	0.91
	TonB-dependent outer membrane receptor	-	XCV0875	1	phuR	XAC0823	0.92	-	-	-	phuR	XCC0768	0.89
	TonB-dependent outer membrane receptor	-	XCV1027	1	cirA	XAC0999	0.97	cirA	XOO0978	0.96	-	-	-
	TonB-dependent outer membrane receptor	-	XCV1053	1	fecA	XAC1023	0.96	fecA	XOO3683	0.95	fecA	XCC0946	0.92
	TonB-dependent outer membrane receptor	-	XCV1161	1	fyuA	XAC1143	0.98	fyuA	XOO0897	0.97	fyuA	XCC1037	0.94
	TonB-dependent outer membrane receptor	-	XCV1165	1	fecA	XAC1146	0.93	fecA	XOO0901	0.91	fecA	XCC1041	0.85
	TonB-dependent outer membrane receptor	-	XCV1326	1	fyuA	XAC1276	0.98	-	-	-	fyuA	XCC1179	0.93
	TonB-dependent outer membrane receptor	-	XCV1361	1	btuB	XAC1310	0.97	-	-	-	btuB	XCC1258	0.9
	TonB-dependent outer membrane receptor	-	XCV1801	1	cirA	XAC1769	0.99	-	-	-	cirA	XCC1750	0.92
	TonB-dependent outer membrane receptor	-	XCV1963	1	cirA	XAC1910	0.97	cirA	XOO2826	0.94	cirA	XCC1892	0.97
	TonB-dependent outer membrane receptor	-	XCV2075	1	cirA	XAC2024	0.93	-	-	-	cirA	XCC1990	0.86
	TonB-dependent outer membrane receptor	-	XCV2510	1	-	XAC2312	0.99	-	XOO2166	0.96	-	XCC2208	0.94
	TonB-dependent outer membrane receptor	-	XCV2702	1	cirA	XAC2520	0.98	cirA	XOO2500	0.9	cirA	XCC2385	0.92
	TonB-dependent outer membrane receptor	-	XCV2725	1	btuB	XAC2531	0.97	-	-	-	btuB	XCC2395	0.93
	TonB-dependent outer membrane receptor	-	XCV2730	1	btuB	XAC2535	0.94	btuB	XOO3123	0.9	btuB	XCC2400	0.87
	TonB-dependent outer membrane receptor	-	XCV2801	1	btuB	XAC2600	0.98	-	-	-	btuB	XCC2469	0.94
	TonB-dependent outer membrane receptor	-	XCV2823	1	oar	XAC2672	0.99	oar	XOO3204	0.87	oar	XCC2497	0.8
	TonB-dependent outer membrane receptor	-	XCV2894	1	btuB	XAC2894	0.97	-	-	-	btuB	XCC257	0.94
	TonB-dependent outer membrane receptor	-	XCV2989	1	phuR	XAC2829	0.98	-	-	-	phuR	XCC2658	0.93
	TonB-dependent outer membrane receptor	-	XCV2991	1	fhuA	XAC2830	0.97	fhuA	XOO1530	0.94	fhuA	XCC2665	0.92
	TonB-dependent outer membrane receptor	-	XCV3085	1	fhuA	XAC2941	0.98	-	-	-	fhuA	XCC277	0.95
	TonB-dependent outer membrane receptor	-	XCV3147	1	fecA	XAC2998	0.99	fecA	XOO1260	0.97	fepA	XCC2828	0.91
	TonB-dependent outer membrane receptor	-	XCV3187	1	-	-	-	-	-	-	-	-	-
	TonB-dependent outer membrane receptor	-	XCV3206	1	iroN	XAC3071	0.84	iroN	XOO1784	0.89	iroN	XCC2887	0.84
	TonB-dependent outer membrane receptor	-	XCV3252	1	fepA	XAC3121	0.97	fepA	XOO1727	0.93	fepA	XCC2944	0.95
	TonB-dependent outer membrane receptor	-	XCV3290	1	fhuA	XAC3158	0.96	-	-	-	fhuA	XCC3036	0.93
	TonB-dependent outer membrane receptor	-	XCV3297	1	bfeA	XAC3166	0.97	bfeA	XOO1366	0.95	bfeA	XCC3043	0.96
	TonB-dependent outer membrane receptor	-	XCV3299	1	bfeA	XAC3168	0.98	-	XOO1364	0.96	bfeA	XCC3045	0.95
	TonB-dependent outer membrane receptor	-	XCV3301	1	bfeA	XAC3169	0.98	bfeA	XOO1363	0.95	bfeA	XCC3046	0.83
	TonB-dependent outer membrane receptor	-	XCV3306	1	fecA	XAC3176	0.97	fecA	XOO1359	0.92	fecA	XCC3050	0.89
	TonB-dependent outer membrane receptor	-	XCV3333	1	bfeA	XAC3207	0.98	bfeA	XOO1604	0.93	bfeA	XCC3079	0.95
	TonB-dependent outer membrane receptor	-	XCV3489	1	fhuE	XAC3370	0.91	-	-	-	fhuE	XCC3215	0.91
	TonB-dependent outer membrane receptor	-	XCV3542	1	fhuA	XAC3427	0.95	-	-	-	fhuA	XCC3279	0.92
	TonB-dependent outer membrane receptor	-	XCV3572	1	btuB	XAC3444	0.99	-	-	-	-	-	-
	TonB-dependent outer membrane receptor	-	XCV3576	1	btuB	XAC3448	0.98	-	-	-	-	-	-
	TonB-dependent outer membrane receptor	-	XCV3617	1	fyuA	XAC3489	0.98	fyuA	XOO1099	0.93	fyuA	XCC335	0.93
	TonB-dependent outer membrane receptor	-	XCV3654	1	bfrC	XAC3529	0.96	bfrC	XOO0861	0.94	-	XCC0674	0.88
	TonB-dependent outer membrane receptor	-	XCV3685	1	btuB	XAC3560	0.98	-	-	-	btuB	XCC3405	0.96
	TonB-dependent outer membrane receptor	-	XCV3875	1	-	XAC3756	0.96	-	XOO0626	0.92	-	XCC3714	0.88
	TonB-dependent outer membrane receptor	-	XCV4138	1	iroN	XAC4048	0.98	iroN	XOO0394	0.96	iroN	XCC396	0.93
	TonB-dependent outer membrane receptor	-	XCV4224	1	-	XAC4131	0.96	-	-	-	-	-	-
	TonB-dependent outer membrane receptor	-	XCV4362	1	cirA	XAC4256	0.98	cirA	XOO4431	0.96	cirA	XCC412	0.93
	TonB-dependent outer membrane receptor	-	XCV4374	1	-	XAC4273	0.98	-	XOO0250	0.96	-	XCC4131	0.87
	TonB-dependent outer membrane receptor	-	XCV4468	1	-	-	-	-	-	-	-	XCC4222	0.96
	TonB-dependent outer membrane receptor	-	XCV1492	1	fhuA	XAC1435	0.96	fhuA	XOO1992	0.92	fhuA	XCC1391	0.9
	TonB-dependent outer membrane receptor	-	XCV1800	1	fhuA	XAC1768	0.98	-	-	-	fhuA	XCC1749	0.84
	TonB-dependent outer membrane receptor	-	XCV2896	1	oar	XAC2743	0.84	-	-	-	oar	XCC2573	0.8
	TonB-dependent outer membrane receptor	-	XCV3428	1	iroN	XAC3311	0.99	-	-	-	iroN	XCC316	0.93
	TonB-dependent outer membrane receptor	-	XCV3451	1	fecA	XAC3334	0.97	fecA	XOO3403	0.95	fecA	XCC3177	0.86
	TonB-dependent outer membrane receptor	-	XCV3485	1	cirA	XAC3366	0.98	cirA	XOO1180	0.95	cirA	XCC3209	0.9
	TonB-dependent outer membrane receptor	-	XCV4308	1	-	-	-	-	XOO4396	0.79	-	-	-
	TonB-dependent outer membrane receptor	-	XCV4376	1	-	XAC4274	0.99	-	XOO0249	0.74	-	-	-
	TonB-dependent outer membrane receptor	-	XCV4480	1	fecA	XAC4368	0.97	-	-	-	fecA	XCC4235	0.97
	TonB-dependent outer membrane receptor	-	XCV1493	1	fhuA	XAC1435	0.97	fhuA	XOO1992	0.94	huA	XCC1391	0.92
	TonB-dependent outer membrane receptor	-	XCV1799	1	fhuA	XAC1768	0.99	-	-	-	fhuA	XCC1749	0.8
	TonB-dependent outer membrane receptor	-	XCV3429	1	iroN	XAC3311	0.98	-	-	-	iroN	XCC3161	0.94
	TonB-dependent outer membrane receptor	-	XCV4307	1	-	-	-	-	XOO4396	0.93	-	-	-
	TonB-dependent outer membrane receptor	-	XCV3534	1	oar	XAC3418	0.98	-	XOO1233	0.96	-	XCC3270	0.96
	TonB-dependent outer membrane receptor	-	XCV3484	1	cirA	XAC3366	0.91	cirA	XOO1180	0.9	cirA	XCC3209	0.82
	TonB-dependent outer membrane receptor	-	XCV4468	1	-	-	-	-	-	-	-	XCC4222	0.94
	TonB-dependent outer membrane receptor	-	XCV4481	1	fecA	XAC4368	0.99	-	-	-	fecA	XCC4235	0.97
	TonB-dependent outer membrane receptor	-	XCV3323	1	btuB	XAC3194	0.95	btuB	XOO1345	0.92	btuB	XCC3067	0.86
	TonB-dependent outer membrane receptor	-	XCV2895	1	oar	XAC2743	0.95	-	-	-	oar	XCC2573	0.93
	TonB-dependent outer membrane receptor	-	-	-	-	XAC0706	1	iroN	XOO3924	0.96	-	-	-
	TonB-dependent outer membrane receptor	-	-	-	-	XAC0852	1	-	-	-	-	-	-
	TonB-dependent outer membrane receptor	-	-	-	-	XAC2193	1	-	-	-	-	-	-
	TonB-dependent outer membrane receptor	-	-	-	-	XAC3050	1	-	-	-	-	-	-
	TonB-dependent outer membrane receptor	-	-	-	-	XAC3077	1	-	-	-	-	-	-
	TonB-dependent outer membrane receptor	-	-	-	-	XAC3201	1	-	-	-	-	-	-
	TonB-dependent outer membrane receptor	-	-	-	-	XAC3613	1	-	-	-	-	-	-
	TonB-dependent outer membrane receptor	-	-	-	-	XAC4062	1	-	-	-	-	-	-
	TonB-dependent outer membrane receptor	-	-	-	-	XAC2185	1	-	-	-	-	-	-
	outer membrane receptor for transport of vitamin B	-	XCV3323	0.95	-	XAC3194	1	btuB	XOO1345	0.93	btuB	XCC3067	0.88
	iron receptor	-	XCV3654	0.95	-	XAC3530	1	bfrC	XOO0861	0.93	-	XCC0674	0.87
	TonB-dependent outer membrane receptor	-	XCV2894	0.97	-	XAC2742	1	-	-	-	btuB	XCC2572	0.94
	outer membrane receptor for ferric iron uptake	-	-	-	-	XAC3498	1	-	-	-	-	-	-
	Oar protein	-	-	-	-	XAC0291	1	-	-	-	-	-	-
	outer membrane receptor FepA	-	-	-	-	XAC3620	1	-	-	-	-	-	-
	Oar protein	-	-	-	-	XAC2773	1	oar	XOO3320	0.84	-	-	-
	TonB-dependent receptor	-	-	-	-	-	-	-	-	-	-	XCC0120	1
	TonB-dependent receptor	-	-	-	-	-	-	-	-	-	-	XCC0304	1
	TonB-dependent receptor	-	-	-	-	-	-	-	-	-	-	XCC0305	1
	TonB-dependent receptor	-	-	-	-	-	-	-	-	-	-	XCC0394	1
	TonB-dependent receptor	-	-	-	-	-	-	-	-	-	-	XCC0397	1
	TonB-dependent receptor	-	-	-	-	-	-	-	-	-	-	XCC1340	1
	TonB-dependent receptor	-	-	-	-	-	-	-	-	-	-	XCC1719	1
	TonB-dependent receptor	-	-	-	fhuA	XAC1768	0.75	-	-	-	-	XCC1749	1
	TonB-dependent receptor	-	-	-	cirA	XAC1769	0.99	-	-	-	-	XCC1751	1
	TonB-dependent receptor	-	-	-	-	-	-	-	-	-	-	XCC2046	1
	TonB-dependent receptor	-	-	-	-	-	-	-	-	-	-	XCC2867	1
	TonB-dependent receptor	-	-	-	-	-	-	btuB	XOO0950	0.89	-	XCC3316	1
	OmpA-related protein	-	-	-	-	XAC4724	0.78	-	XOO0249	0.95	-	XCC4132	1
	ferric pseudobactin M114 receptor protein	-	-	-	-	-	-	-	-	-	-	XCC3595	1
	ferrichrome-iron receptor 3	-	-	-	-	-	-	-	-	-	-	XCC4162	1
	ferripyoverdine receptor	-	-	-	-	-	-	-	-	-	-	XCC3518	1
	hypothetical protein XCC3635	-	-	-	-	-	-	-	-	-	-	XCC3635	1
	outer membrane receptor for ferric iron uptake	-	XCV3489	0.86	fhuE	XAC3370	0.86	-	-	-	-	XCC3216	1
	Oar protein	-	XCV3534	0.9	oar	XAC3418	0.92	-	XOO1233	0.9	-	XCC3271	1
	Oar protein	-	-	-	-	-	-	-	-	-	-	XCC4237	1
	TonB-dependent receptor	-	-	-	-	-	-	-	-	-	-	XCC4052	1
	TonB-dependent receptor	-	XCV0123	0.89	iroN	XAC0144	0.89	-	XOO0029	1	iroN	XCC0119	0.88
	TonB-dependent siderophore receptor, putative	-	-	-	-	-	-	-	XOO2829	1	-	-	-
	TonB-dependent receptor	-	XCV2725	0.89	btuB	XAC2531	0.9	-	XOO3119	1	btuB	XCC 2395	0.85
	hypothetical protein XOO4285	-	XCV0573	0.94	-	XAC0544	0.94	-	XOO4285	1	-	XCC0531	0.87
	hypothetical protein XOO4286	-	XCV0574	0.84	-	XAC0544	0.84	-	XOO4286	1	-	XCC0531	0.84
	TonB-dependent receptor, putative	-	-	-	-	-	-	-	XOO3861	1	-	-	-
Sensors of the two component regulatory system	sensor histidine kinase / response regulator fusion protein	-	XCV3601	1	-	XAC3473	0.98	-	XOO1115	0.95	-	XCC3348	0.88
	sensory box histidine kinase	-	XCV2040	1	-	XAC1994	0.98	-	XOO2562	0.95	-	XCC1960	0.88
	sensory box histidine kinase/response regulator	-	XCV2754	1	fixL	XAC2555	0.96	fixL	XOO3145	0.93	fixL	XCC2421	0.87
	sensory box histidine kinase/response regulator hybrid	-	XCV1705	1	-	XAC1669	0.98	-	-	-	-	XCC1652	0.8
	sensory/regulatory protein RpfC	-	XCV1919	1	-	-	-	rpfC	XOO2870	0.92	rpfC	XCC1856	0.89
	Transmembrane sensor protein, FecR family	-	XCV4223	1	-	XAC4130	0.93	-	-	-	-	-	-
	two component system sensor protein	-	XCV2152	1	-	-	-	-	-	-	-	-	-
	two-component system regulatory protein	-	XCV0115	1	-	XAC0136	0.98	-	-	-	-	XCC0109	0.91
	two-component system sensor histidine kinase	-	XCV0231	1	-	XAC0225	0.98	-	XOO4201	0.92	-	-	-
	two-component system sensor histidine kinase	-	XCV2188	1	-	XAC2167	0.94	-	-	-	-	-	-
	two-component system sensor histidine kinase	-	XCV3761	1	styS	XAC3643	0.98	-	-	-	-	XCC0562	0.91
	two-component system sensor histidine kinase-response regulator hybrid protein	-	XCV0746	1	-	XAC0685	0.99	-	XOO3934	0.98	-	XCC3434	0.91
	two-component system sensor histidine kinase-response regulator hybrid protein	-	XCV2215	1	-	XAC2054	0.96	-	XOO2323	0.9	-	XCC2153	0.86
	two-component system sensor histidine kinase-response regulator hybrid protein	-	XCV3165	1	-	XAC3028	0.95	-	-	-	-	-	-
	two-component system sensor histidine kinase-response regulator hybrid protein	-	XCV3166	1	-	XAC3029	0.97	-	-	-	-	-	-
	two-component system sensor histidine kinase-response regulator hybrid protein	-	XCV3167	1	-	-	-	-	XOO1828	0.89	-	XCC2847	0.81
	two-component system sensor histidine kinase-response regulator hybrid protein	-	XCV3168	1	-	XAC3031	0.96	-	XOO1827	0.91	-	-	-
	two-component system sensor histidine kinase-response regulator hybrid protein	-	XCV3793	1	-	XAC3673	0.97	-	-	-	-	-	-
	two-component system sensor histidine kinase-response regulator hybrid protein	-	XCV3804	1	-	XAC3683	0.99	-	XOO0698	0.97	-	XCC3643	0.9
	two-component system sensor histidine kinase-response regulator hybridprotein	-	XCV2671	1	-	XAC2492	0.97	-	XOO2797	0.92	-	XCC2360	0.84
	two-component system sensor kinase	-	XCV2105	1	nodV	XAC2149	0.97	nodV	XOO2378	0.96	-	-	-
	two-component system sensor kinase	-	XCV4087	1	-	XAC3994	0.93	-	-	-	-	XCC3910	0.85
	two-component system sensor kinase KdpD	-	XCV0811	1	kdpD	XAC0759	0.98	kdpD	XOO3843	0.96	kdpD	XCC0705	0.93
	two-component system sensor protein	-	XCV0114	1	-	XAC0135	0.96	-	-	-	-	-	-
	two-component system sensor protein	-	XCV0191	1	ntrB	XAC0207	0.98	ntrB	XOO4484	0.96	n!trB	XCC0188	0.96
	two-component system sensor protein	-	XCV0335	1	smeS	XAC0326	0.98	-	-	-	-	-	-
	two-component system sensor protein	-	XCV0528	1	-	XAC0494	0.97	-	XOO0519	0.93	-	XCC0483	0.87
	two-component system sensor protein	-	XCV0677	1	algZ	XAC0620	0.98	algZ	XOO4009	0.95	algZ	XCC3513	0.92
	two-component system sensor protein	-	XCV0744	1	-	XAC0683	0.95	-	XOO3936	0.94	-	XCC3436	0.86
	two-component system sensor protein	-	XCV0888	1	colS	XAC0835	0.99	colS	XOO3762	0.93	colS	XCC0780	0.87
	two-component system sensor protein	-	XCV0934	1	torS	XAC0897	0.98	torS	XOO3709	0.88	torS	XCC0825	0.94
	two-component system sensor protein	-	XCV1071	1	phoR	XAC1041	0.99	phoR	XOO3667	0.97	phoR	XCC0962	0.96
	two-component system sensor protein	-	XCV1254	1	colS	XAC1222	0.97	colS	XOO3534	0.95	colS	XCC1121	0.88
	two-component system sensor protein	-	XCV1260	1	-	XAC1228	0.99	-	XOO3528	0.99	-	XCC1127	0.94
	two-component system sensor protein	-	XCV1828	1	regS	XAC1798	0.99	regS	XOO2228	0.97	regS	XCC1780	0.93
	two-component system sensor protein	-	XCV2111	1	lytS	XAC2142	0.93	-	-	-	-	-	-
	two-component system sensor protein	-	XCV2155	1	-	-	-	-	-	-	-	-	-
	two-component system sensor protein	-	XCV2310	1	-	-	-	-	-	-	-	-	-
	two-component system sensor protein	-	XCV3014	1	creC	XAC2854	0.95	-	-	-	creC	XCC2694	0.86
	two-component system sensor protein	-	XCV3267	1	exsG	XAC3136	0.97	-	-	-	exsG	XCC2959	0.77
	two-component system sensor protein	-	XCV3364	1	colS	XAC3249	0.98	colS	XOO1207	0.78	colS	XCC3106	0.96
	two-component system sensor protein	-	XCV3610	1	tctE	XAC3482	0.97	tctE	XOO1106	0.95	tctE	XCC3351	0.93
	two-component system sensor protein	-	XCV4115	1	phoQ	XAC4022	0.99	phoQ	XOO0424	0.98	phoQ	XCC3942	0.94
	two-component system sensor/regulator hybrid protein	-	XCV4292	1	-	XAC4193	0.99	-	XOO0336	0.97	-	XCC4076	0.95
	two-component system sensor/response regulator fusionprotein	-	XCV1332	1	-	XAC1283	0.97	-	-	-	-	XCC1185	0.86
	VirA-like sensor histidine kinase	-	XCV2145	1	-	-	-	virA	XOO3032	0.91	-	-	-
	putative sensor protein	-	XCV0667	1	-	XAC0610	0.8	-	XOO4021	0.9	-	XCC3523	0.78
	putative sensor protein	-	XCV1610	1	-	XAC1570	0.94	-	-	-	-	XCC1520	0.84
	putative sensor protein	-	XCV1982	1	-	XAC1938	0.98	-	XOO2616	0.87	-	XCC1911	0.83
	putative sensor protein	-	XCV1985	1	-	XAC1940	0.96	-	-	-	-	-	-
	putative sensor protein	-	XCV2579	1	-	XAC2382	0.99	-	XOO2708	0.96	-	XCC2274	0.95
	putative sensor protein	-	XCV2623	1	-	XAC2446	0.92	-	-	-	-	-	-
	putative sensor protein	-	XCV2971	1	-	XAC2810	0.97	-	-	-	-	-	-
	putative sensor protein	-	XCV3588	1	-	XAC3460	0.96	-	XOO0930	0.86	-	XCC3333	0.84
	putative tryptophan-rich sensory protein	-	XCV1865	1	tspO	XAC1819	0.87	-	-	-	tspO	XCC1799	0.8
	putative two-component system sensor histidine kinase	-	XCV2038	1	-	XAC1991	0.99	-	XOO2564	0.97	-	XCC1957	0.95
	putative two-component system sensor histidine kinase	-	XCV2965	1	baeS	XAC2804	0.98	baeS	XOO1558	0.93	-	-	-
	putative two-component system sensor histidine kinase	-	XCV3453	1	-	XAC3335	0.96	-	XOO3405	0.93	-	XCC3178	0.84
	putative two-component system sensor histidine kinase	-	XCV4386	1	-	XAC4283	0.89	-	XOO0240	0.83	-	XCC4144	0.78
	putative two-component system sensor histidine kinase-response regulator hybridprotein	-	XCV1324	1	cvgSY	XAC1274	0.97	-	-	-	cvgSY	XCC1176	0.88
	putative two-component system sensor kinase	-	XCV3840	1	-	XAC3720	0.98	-	XOO0650	0.97	-	XCC3677	0.91
	putative two-component system sensor protein	-	XCV1323	1	-	XAC1273	0.96	-	-	-	-	XCC1175	0.88
	putative two-component system sensor protein	-	XCV1333	1	-	XAC1282	0.95	-	-	-	-	XCC1186	0.81
	putative two-component system sensor protein	-	XCV4069	1	-	XAC3975	0.94	-	-	-	-	-	-
	putative two-component system sensor-response regulator hybrid protein	-	XCV2039	1	-	XAC1992	0.99	pdeA	XOO2563	0.98	pdeA	XCC1958	0.99
	two-component system sensor protein	-	XCV0783	0.97	-	XAC0729	1	-	-	-	-	-	-
	sensor histidine kinase	-	XCV1079	0.92	-	XAC1075	1	-	-	-	-	-	-
	sensor histidine kinase	-	XCV1079	0.9	-	XAC1074	1	-	-	-	-	-	-
	two-component system sensor protein	-	-	-	-	XAC2192	1	-	-	-	-	-	-
	"hypothetical protein"	-	XCV2041	0.99	-	XAC1993	1	-	XOO2561	0.96	-	XCC1959	0.94
	"hypothetical protein"	-	XCV2973	0.97	-	XAC2812	1	-	XOO1551	0.92	-	XCC2641	0.84
	"hypothetical protein"	-	XCV4470	0.97	-	XAC4358	1	-	-	-	-	XCC4224	0.85
	sensor histidine kinase	-	XCV1546	0.96	-	XAC1488	1	-	XOO2330	0.88	-	XCC1445	0.79
	sensor histidine kinase	-	XCV1398	0.97	-	XAC1345	1	-	XOO1879	0.93	-	XCC1294	0.83
	sensor histidine kinase		-	-		-	-		-	-		XCC2030	1
	sensor histidine kinase		-	-		-	-		-	-		XCC0108	1
	sensor histidine kinase		-	-		-	-		-	-		XCC3594	1
	two-component system sensor protein		-	-		XAC2167	0.82		-	-		XCC2179	1
	sensor histidine kinase	-	XCV2754	0.93	fixL	XAC2555	0.93	fixL	XOO3147	1	fixL	XCC2421	0.87
	two-component system sensor protein	-	XCV3014	0.8	creC	XAC2854	0.8	creC	XOO1477	1	-	-	-
	two-component system sensor protein	-	XCV0783	0.96	-	XAC0729	0.95	-	XOO3875	1	-	XCC3395	0.91
	two-component system sensor protein	-	XCV0744	0.94	-	XAC0683	0.91	-	XOO3936	1	-	XCC3436	0.84
	two-component system sensor protein	-	XCV4069	0.84	ygiY	XAC3975	0.82	-	XOO0057	1	-	XCC3894	0.81
