# Supplementary material for: Sensing and adhesion are adaptive functions in the plant pathogenic xanthomonads
Source: BMC Evol Biol. 2011 Mar 11;11:67. doi: 10.1186/1471-2148-11-67 (PMC3063832; doi:10.1186/1471-2148-11-67)
Supplement: Additional file 2 — Table A2 List of bacterial strains used in this study and their repertoires of candidate genes. Strains belonged to 25 pathovars of Xanthomonas spp. MCPs, STCRS, and TBDTs are involved in sensing while Tfp sensors and adhesins are involved in adhesion. Presence (black square) or absence (white square) of an orthologous sequence was determined by at least three independent PCR reactions [file 1471-2148-11-67-S2.XLS]

## Sheet: Feuil1
Table A2 List of bacterial strains used in this study and their repertoires of candidate genes. Strains belonged to 25 pathovars of Xanthomonas spp. MCPs, STCRS, TBDTs are involved in sensing while Tfp sensors and adhesins are involved in adhesion. Presence (black square) or absence (white square) of an orthologous sequence was determined by at least three independent PCR reactions
						Gene function
						MCPs																										STCRS								TBDTs
Species/Pathovars	CFBPa#	Other collectionsb	Host of isolation	Geographic origin	Year of isolation	XCV1940	XCV3230	XCV3021	XCV2044	XCV3338	XCV2625	XCV1933	XCV1778	XCV1702	XCV0669	XCV1952	XCV1941	XCV1938	XCV1951	XCV1954	XCV1947	XCV1942	XCV1939	XCV1944	XCV3261	XCV1955	XAC3768	XAC3271	XCC0324	XCC0276		XCV2152	XCV2155	XCC2030	XCC3594	XCV2310	XCC0108	XAC2192		XCC0397	XCC1719	XCC1340	XCC3595	XCC3635	XCC4052	XCC4237	XCC0304	XCC3518	XCC4162
X. axonopodis pv.
alfalfae	7120	NCPPB 1821	Medicago sativa	Japan	1962
alfalfae	7121	NCPPB 480, ATCC B37	M. sativa	India	NA
alfalfae	3835	ICMP 3376	M. sativa	Australia	1972
alfalfae	3836	ICMP 5718, LMG 497, NCPPB 2062	M. sativa	Sudan	NA
alfalfae	3837	ICMP 9115	M. sativa	USA	1965
allii	6107	MAFF 311173	Allium fistulosum	Japan	1998
allii	6369		A. cepa L.	Réunion Island	1996
allii	6358		A. sativum L.	Réunion Island	1994
allii	6359	LMG 580, ICPB XC177	A. cepa L.	USA	1980
allii	6362	IBSBF 594, ICMP 9278	A. cepa L.	Brazil	1986
allii	6364		A. sativum L.	Cuba	1986
allii	6367		A. cepa L.	Barbados	NA
allii	6376		A. cepa L.	Mauritius	1997
allii	6383		A. cepa L.	USA	1983
allii	6385		A. cepa L.	South Africa	NA
anacardii	2913	ICMP 4088	Mangifera indica	Brazil	NA
anacardii	2914	ICMP 4087	M. indica	Brazil	NA
anacardii	7240	JY542	Anacardium occidentale	Brazil	2001
anacardii	7241	LA099	A. occidentale	Brazil	2004
anacardii	7242	LA100	A. occidentale	Brazil	2004
anacardii	7243	LA102	A. occidentale	Brazil	2004
aurantifolii	3541		Citrus aurantiifolia	Mexico	NA
aurantifolii	3528		C. limon	Argentina	1988
aurantifolii	3529		C. limon	Urugway.	1983
aurantifolii	2901		C. limon	Argentina	NA
aurantifolii	2866	NCPPB 3233	C. aurantiifolia	Brazil	1982
axonopodis	4924	ICMP 50, ATCC 19312, LMG 538, ICPB Xa103, NCPPB 457	Axonopus scoparius	Colombia	1949
axonopodis	5141	LMG 539, ICMP 698, NCPPB 2375	A. scoparius	Colombia	1949
begoniae	2524	ICMP 194, ATCC 49082, LMG 7303, NCPPB 1926	Begonia sp.	New Zealand	1962
begoniae	5677		B. pendula	France	1991
begoniae	1421		Begonia sp.	France	NA
begoniae	5676		B. rugosa	Antilles	1988
begoniae	5678		B. eliator	Germany	1994
citri	2525	NCPPB 409, ICMP 24, LMG 682	C. limon	New Zealand	1956
citri	3369	LMG 9322, ATCC 49118	C. aurantifolia	USA	1989
citri	1209	NCPPB 1472	C. grandis	Hong-Kong	1963
citri	1814		Citrus sp.	Réunion Island	1978
citri	5280		C. hystrix	Thailand	1998
citri	5284		Citrus sp.	Malaysia	1999
citri	2900		Citrus sp.	Japan	NA
citri		306		NA	NA
citri		EDTa-BP12916, JK2-20*	C. aurantifolia	Saudi Arabia	1988
citri		EDTa-BP12923, JS582*	C. aurantifolia	Iran	1997
citri		EDTa-BP12915, JJ60-1*	C. aurantifolia	India	1988
citri		EDTa-BP12920, JF90-8*	C. aurantifolia	Oman	1988
citri		EDTa-BP12914, LB302*	C. aurantifolia / C. macrophylla	USA	2002
citri	3530		C. limon	Urugway.	1984
citrumelo	3371	LMG 9325, ICPB 10483	NA	NA	1989
citrumelo	3841	LMG 9160	Poncirus trifoliata x C. sinensis	USA	NA
citrumelo	3842	LMG 9167	P. trifoliata x C. paradisi	USA	NA
citrumelo	3843	LMG 9172	C. paradisi	USA	NA
citrumelo	3114		Citrumelo cv. Swingle	USA	1984
dieffenbachiae GL.A	3132	NCPPB 985, ATCC 23379, LMG 7399	Diffenbachia sp.	USA	1950
dieffenbachiae GL.C	3133	NCPPB 1833, ICMP 5727, LMG 695	Anthurium sp.	Brazil	1965
dieffenbachiae GL.C	5688		A. andreanum	Venezuela.	NA
dieffenbachiae GL.C	5691		Anthurium sp.	Mauritius	NA
glycines	7119	NCPPB 3658	Glycine max	Brazil	1981
glycines	1519	NCPPB 1717	G. hispida	Zimbabwe	1962
glycines	2526	NCPPB 554, ATCC 43911, ICMP 5732, LMG 712	G. hispida	Sudan	1956
malvacearum	2035		Gossypium hirsutum	Argentina	1981
malvacearum	2530	NCPPB 633, ICMP 5739, LMG 761	G. hirsutum	Sudan	1958
malvacearum	5700		G. hirsutum	Senegal	1990
malvacearum	5701		G. hirsutum	Madagascar	1990
malvacearum	5726		G. barbadense	Sudan	1991
mangiferaeindicae	1716	ATCC 11637, ICMP 5740, LMG 941, NCPPB 490	M. indica	India	1957
mangiferaeindicae	2933		M. indica	Réunion Island	1981
mangiferaeindicae	7236	JN576	M. indica	Japan	1993
mangiferaeindicae	2915	NCPPB 2438	M. indica	South Africa	1971
mangiferaeindicae	2935		M. indica	Australia	1978
mangiferaeindicae	2939		Schinus terebenthifolius	Réunion Island	1987
mangiferaeindicae	2940		S. terebenthifolius	Réunion Island	1987
mangiferaeindicae	7238	JP742	S.terebenthifolius	Réunion Island	1994
mangiferaeindicae	7239	JP757	S. terebenthifolius	Réunion Island	1994
mangiferaeindicae	7237	JP740	S. terebenthifolius	Réunion Island	1994
manihotis	1860		Manihot esculenta	Nigeria	1978
manihotis	2603	NCPPB 2443	M. esculenta	Colombia	1972
manihotis	1851	CIAT111	M. esculenta	USA	NA
manihotis	2624		M. esculenta	Réunion Island	1986
manihotis	6544		M. esculenta	Brazil	1992
phaseoli GL fuscans	1815		Phaseolus sp.	Greece	1978
phaseoli GL fuscans	4834		Phaseolus vulgaris cv. Michelet	France	1998
phaseoli GL fuscans	6165	LMG 826, ATCC 19315, ICMP 239, NCPPB 381	P. vulgaris	Canada	1957
phaseoli GL fuscans	6167	LMG 7511, ICMP 242	Phaseolus sp.	USA	1964
phaseoli GL fuscans	6969	SNES C44529	P. vulgaris	Tanzania	2001
phaseoli GL fuscans	6166	LMG 837, NCPPB 1654	P. vulgaris	South Africa	1963
phaseoli GL fuscans	6965	SNES C44525	P. vulgaris	NA	NA
phaseoli GL fuscans	6975	JR51	Phaseolus sp.	France	1994
phaseoli GL fuscans	6976	JR52	Phaseolus sp.	Czech Rep.	1994
phaseoli GL fuscans	6979	SNES C44537	P. vulgaris	Tanzania	2001
phaseoli GL fuscans	1845		Phaseolus sp.	Greece	1978
phaseoli GL fuscans	6960	JW355.2	P. vulgaris	Réunion Island	2000
phaseoli GL fuscans	6970	JR7	Phaseolus sp.	USA	1990
phaseoli GL fuscans	6971	JR13	Phaseolus sp.	Tanzania	1992
phaseoli GL1	6546	ATCC 9563, NCPPB 3035, ICMP 5834, CFBP 2534	P. vulgaris	USA	NA
phaseoli GL1	6164	LMG 8014, NCPPB 1811	P. vulgaris	Romania	1966
phaseoli GL1	6984	JW355.1	P. vulgaris	Réunion Island	2000
phaseoli GL1	6982	JW351.5	P. vulgaris	Réunion Island	2000
phaseoli GL1	412		P. vulgaris	USA	NA
phaseoli GL1	6983	JW353.1	P. vulgaris	Réunion Island	2000
phaseoli GL1	6985	JW355.3	P. vulgaris	Réunion Island	2000
phaseoli GL2	6989	JW162.12	P. vulgaris cv. Marla	Réunion Island	2000
phaseoli GL2	6990	JW351.3	P. vulgaris cv. Marla	Réunion Island	2000
phaseoli GL2	6991	JW355.5	P. vulgaris cv. Marla	Réunion Island	2000
phaseoli GL2	6988	JW162.11	P. vulgaris cv. Marla	Réunion Island	2000
phaseoli GL3	6992	JW214.3	P. vulgaris cv. Marla	Réunion Island	2000
phaseoli GL3	6994	JR3	P. vulgaris	Tanzania	1990
phaseoli GL3	6996	JW162.7	P. vulgaris cv. Marla	Réunion Island	2000
phaseoli GL3	6993	JW162.1	P. vulgaris cv. Marla	Réunion Island	2000
ricini	5863	IBSBF 313	Ricinus communis	Brazil	1981
ricini	5864	IBSBF 1191	R. communis	Brazil	1995
ricini	5865	IBSBF 1192	R. communis	Brazil	1995
ricini	6541		R. communis	Brazil	1981
ricini	6542		R. communis	Brazil	1985
spondiae	2547	ICMP 17032.	Spondias dulcis	Mauritius	1985
vasculorum	1289		Saccharum officinarum	Réunion Island	1970
vasculorum	5823	LMG 901, ATCC 35938, ICMP 5757, NCPPB 796	S. officinarum	Mauritius	1979
vasculorum	5696		Thysanolaena maxima	Réunion Island	NA
vasculorum	5822	LMG 895, ICMP 304, NCPPB 181	S. officinarum	Australia	1946
vesicatoria	1604		Capsicum annuum	Guadeloupe	NA
vesicatoria	5594		Lycopersicon esculentum	Guadeloupe	1993
vesicatoria		75-3, XV153	L. esculentum	NA	NA
vesicatoria	6864		C. frutescens	USA	1947
vesicatoria	2484		L. esculentum	Guadeloupe.	1980
vesicatoria	5618	XCV85-10	C. annuum	USA	NA
vignicola	7112	LMG 8752, NCPPB 1838	Vigna unguiculata cv. China Red	USA	1942
vignicola	7113	LMG 840, NCPPB 2061	V. unguiculata	Sudan	1966
vignicola	7110	LMG 831, NCPPB 638	V. unguiculata	Zimbabwe	NA
vignicola	7111	NCPPB 1633	V. sinensis	USA	1942
vignicola	7115	NCPPB 3187	V. sinensis	Brazil	1978
betae	5852	IBSBF 857, ICMP 8917, LMG 9040, NCPPB 2592	Beta vulgaris.	Brazil	1973
bilvae	3136	NCPPB 3213, ICMP 8918	Aegle marmelos.	India	1980
X. campestris
non pathogenic strain	5824	LMG 7383, NCPPB 1930	Armoracia sp.	USA	1939
non pathogenic strain	5825	LMG 547, NCPPB 983	Barbarea vulgaris	USA	1939
non pathogenic strain	5826	LMG 7385	B. vulgaris	USA	1939
X. campestris pv.
campestris	1119		Brassica oleracea var botrytis	France	1967
campestris	1869		B. oleracea	Ivory Coast	1976
campestris		EDTa-BP12824, 305g	B. oleracea	Netherlands	NA
campestris	5241	LMG 568, ATCC33913, DSM 3586, ICMP 13, NCPPB 528	B. oleracea var. gemmifera	United Kingdom	1957
campestris	4956		B. oleracea var botrytis	Belgium	1999
campestris	5817		B. oleracea var botrytis	Chili	2001
campestris	1712		B. oleracea var. capitata	France	1975
campestris	1713		B. oleracea var botrytis	France	1975
campestris	6865	NCPPB 2986	B. oleracea var. capitata	Australia	1975
campestris	4954		B. oleracea var botrytis	Belgium	1999
campestris		EDTa-BP12825, HRI6181F	B. rapa	Portugal	1996
campestris	4953		B. oleracea var botrytis	Belgium	1999
campestris	5130	SNES 3430	B. oleracea	NA	2000
campestris	1124		B. oleracea var botrytis	France	1967
campestris	6863	NCPPB 875	B. oleracea var botrytis	Germany	1958
campestris	4955		B. oleracea var botrytis	Belgium	1999
campestris	6650	LMG 8004, NCPPB 1145	B. oleracea	United Kingdom	1958
incanae	1371		Matthiola incana	France	1972
incanae	1438	NCPPB 1934	M incana	USA	1949
incanae	1606		Ornamental cruciferous plants	France	1974
incanae	2527	NCPPB 937, ATCC 13462, ICMP 574, LMG 7490	M incana	USA	1950
incanae	5686		M. incana	France	1981
raphani	5827	LMG 860, ICMP 1404, ICPB XV16, NCPPB 1946	Raphanus sativus	USA	1940
raphani	5828	LMG 7505, ICMP 1640	R. sativus	USA	NA
raphani	5829	LMG 8134, ICMP 1641	R. sativus	USA	NA
raphani	3838	ICMP 7, LMG 535, NCPPB 347	Iberis sp.	Tanzania	1954
raphani		756C	B. oleracea var. capitata	Est Asia	NA
X. oryzae pv.
oryzae	7088	KACC10331	Oryza sativa	Korea	NA
oryzae		EDTa-BP12842, MAFF311018
oryzicola	7109	BLS256	O. sativa	Phillipines	1984
X. vasicola pv.
vasculorum	5830	LMG 900, NCPPB 795	S. officinarum	Malaysia	NA
vasculorum	5831	LMG 902, NCPPB 889	S. officinarum	South Africa	1960
vasculorum	1215		S. officinarum	Kenya	NA
vasculorum	5694		Zea mays	Réunion Island	NA
vasculorum	5695		Tripsacum laxum	Réunion Island	NA
musacearum	7122	NCPPB 2251	Musa sp.	Ethiopia	1967
musacearum	7123	NCPPB 2005, ATCC 49084, ICPB XM130, ICMP 2870, LMG 785	Ensete ventricosum	Ethiopia	1966
X. sp. pv.
glycines	7118	NCPPB 1716	Glycine javanica	Zambia	1963
glycines	1559	NCPPB 1717	G. hispida	France	1974
a CFBP = Collection Française des Bactéries Phytopathogènes, INRA Angers-Nantes, France
b. Collection names: ICMP = International Collection of Micro-organisms from Plants Auckland, New Zealand
LMG = Belgian Coordinated Collections of Micro-organisms, University of Gent, Belgium
NCPPB = National Collection of Plant Pathogenic Bacteria, York, United Kigddom
MAFF = Ministery of Agriculture, Foresty, and Fisheries of Japan, Okinawa
ICPB = International Collection of phytopathogenic Bacteria, Davis, CA, USA
IBSBF = Biological Institute Culture Collection of Phytopathogenic Bacteria, Instituto Biologico, Brazil
ATCC = American Type Culture Collection, Manassas
CIAT = Centro International de Agricultura Tropical, Cali, Columbia
KACC = Korean Agricultural Culture Collection, Suwon, Republic of Korea
EDTa-BP = Collection of bacterial strains of Ecolologie, Diversité et Taxonomie des Bactéries Phytopathogènes team, INRA Angers-Nantes, France
* Bacterial strains provided by O. Pruvost, Cirad, Reunion Island, France
[truncated: 28 more columns]
